# Supplementary material for: Rat 50 kHz calls reflect graded tickling-induced positive emotion
Source: Curr Biol. 2020 Sep 21;30(18):R1034–5. doi: 10.1016/j.cub.2020.08.038 (PMC7533284; doi:10.1016/j.cub.2020.08.038)
Supplement: Data S1. Experimental counterbalancing, pellets consumed during the ABT test, and behaviour in the hand approach test — (A) Counterbalanced allocation of rats to substrates and tickling / control treatments. (B) Pellets consumed from each substrate bowl during the ABT choice test. (C) Number of trials in hand approach test in which rats did or did not approach the hand within 10s, and mean approach latency either excluding non-approach data or including it coded as 10s. [file mmc2.xlsx]

## Sheet: A
Rat ID	Day 1 + 3		Day 2 + 4
1	substrate A		substrate B
	tickling		control
2	substrate B		substrate A
	tickling		control
3	substrate A		substrate B
	control		tickling
4	substrate B		substrate A
	control		tickling
5	substrate A		substrate B
	tickling		control
6	substrate B		substrate A
	tickling		control
7	substrate A		substrate B
	control		tickling
8	substrate B		substrate A
	control		tickling
9	substrate A		substrate B
	tickling		control
10	substrate B		substrate A
	tickling		control
11	substrate A		substrate B
	control		tickling
12	substrate B		substrate A
	control		tickling
13	substrate A		substrate B
	tickling		control
14	substrate B		substrate A
	tickling		control
15	substrate A		substrate B
	control		tickling
16	substrate B		substrate A
	control		tickling

## Sheet: B
ID rat	Tickling paired substrate	Pellets earned in substrate A	Pellets earned in substrate B
1	A	7	5
2	B	2	7
3	B	6	4
4	A	5	5
5	A	6	5
6	B	4	5
7	B	4	6
8	A	6	5
9	A	6	5
10	B	7	8
11	B	5	6
12	A	7	5
13	A	6	4
14	B	4	7
15	B	5	6
16	A	4	6
Mean		5.25	5.56

## Sheet: C
Rat ID	Number of trials in which rat approached hand within 10s	Number of trials with no approach (‘omissions’)	Mean approach latency excluding omissions (s)	Mean approach latency including omissions coded as 10s (s)
1	22	8	2.87	4.77
2	20	10	4.84	6.56
3	18	12	4.59	6.75
4	16	14	5.22	7.45
5	17	13	5.19	7.44
6	16	14	6.48	8.12
7	19	11	4.12	6.28
8	18	12	4.32	6.59
9	20	10	5.08	6.72
10	20	10	4.09	6.06
11	19	11	4.87	6.75
12	14	16	6.77	8.49
13	12	18	4.49	7.8
14	18	12	4.23	6.54
15	15	15	4.72	7.36
16	20	10	3.74	5.83
